# Supplementary material for: Longitudinal analysis reveals age-related changes in the T cell receptor repertoire of human T cell subsets
Source: J Clin Invest. 2022 Sep 1;132(17):e158122. doi: 10.1172/JCI158122 (PMC9433102; doi:10.1172/JCI158122)
Supplement: Supplemental tables 1-8 [file jci-132-158122-s112.xlsx]

## Sheet: Table S1
Table S1 Demographics of study subjects and their blood T cell subset counts
Subject/visit	Age	Gender	HLA-A2	Span	Lymphocyte # in blood	Weight	Height	Percentage in Lymphocytes						Blood volume	Number of estimated cell in blood
				(year)	(103/µL)	(Kg)	(mm)	CD4	CD4 naïve	CD4 memory	CD8	CD8 naive	CD8 memory	(L)	CD4	CD4 naïve	CD4 memory	CD4 CM	CD4 EM	CD4 EMRA	CD8	CD8 naïve	CD8 memory	CD8 CM	CD8 EM	CD8 EMRA
S1-V1	28	M	N	8.73699	2.1	120	185	37.1605	23.3591	10.4347	26.5773	21.2087	3.06967	6.78997	5.2987e+09	3.33076e+09	1.48787e+09	9.79342e+08	1.16252e+08	5.8333e+07	3.78964e+09	3.02413e+09	4.37703e+08	3.11859e+08	1.58729e+07	2.91272e+06
S1-V2	37	M	N		1.8	124.9	185	43.2709	23.085	15.4347	20.2225	15.2154	3.12438	6.9477	5.4114e+09	2.88698e+09	1.93025e+09	1.4729e+09	2.40581e+08	7.68204e+07	2.529e+09	1.90282e+09	3.90731e+08	1.38337e+08	3.19488e+07	3.27697e+06
S2-V1	28	F	N	8.73699	3	68.3	154	53.4209	30.4873	15.8713	14.0365	10.0122	2.38901	3.74324	5.99901e+09	3.42363e+09	1.78231e+09	1.9914e+07	4.25321e+08	2.06165e+07	1.57625e+09	1.12434e+09	2.68278e+08	8.15682e+07	5.60052e+07	2.3565e+07
S2-V2	37	F	N		2.6	77.6	154	57.4902	30.2283	20.5355	16.2342	11.1107	2.91729	4.05088	6.05503e+09	3.18373e+09	2.16286e+09	2.00925e+07	7.89698e+08	1.18549e+07	1.70983e+09	1.17021e+09	3.07257e+08	3.77789e+07	8.76993e+07	3.7252e+07
S3-V1	31	M	P	8.5589	1.9	94.5	191	42.2716	16.5747	20.8272	14.2616	5.59197	5.61764	6.20257	4.98166e+09	1.95331e+09	2.45446e+09	4.19472e+07	1.20087e+09	1.03335e+07	1.68071e+09	6.59006e+08	6.62032e+08	6.90014e+07	4.05651e+08	5.00202e+07
S3-V2	40	M	P		1.9	99.6	189.7	25.5708	8.11618	14.6904	9.4337	2.59427	4.76402	6.31489	3.06806e+09	9.73803e+08	1.7626e+09	3.03967e+07	8.7355e+08	4.09541e+07	1.13188e+09	3.11268e+08	5.71601e+08	6.33801e+07	2.99223e+08	2.0061e+08
S4-V1	32	M	N	8.45205	2.34	106	183.5	54.1275	21.3154	23.2045	18.7487	6.08772	8.2832	6.28326	7.95828e+09	3.13397e+09	3.41171e+09	2.02991e+08	2.15818e+09	3.82514e+08	2.7566e+09	8.95067e+08	1.21786e+09	2.75183e+08	6.54128e+08	1.72005e+08
S4-V2	40	M	N		2.6	105.4	181.2	55.901	11.5156	28.5654	22.8623	2.99268	15.855	6.17977	8.98184e+09	1.85026e+09	4.58972e+09	8.65139e+08	3.58608e+08	4.19605e+09	3.67338e+09	4.80845e+08	2.54749e+09	2.45076e+08	9.23821e+07	2.53054e+09
S5-V1	34	M	N	8.12329	1.8	87.5	179.9	39.1112	15.5311	13.5912	18.4123	4.50918	10.1415	5.55692	3.91209e+09	1.55349e+09	1.35945e+09	9.72315e+06	8.55981e+08	3.63997e+07	1.84169e+09	4.51029e+08	1.0144e+09	1.26216e+08	2.88734e+08	5.12558e+08
S5-V2	43	M	N		1.3	97.3	180	30.3149	14.2237	10.3071	8.71553	3.98997	2.67044	5.87595	2.31567e+09	1.08651e+09	7.87329e+08	1.34664e+08	3.83452e+08	3.82466e+07	6.65756e+08	3.04783e+08	2.03988e+08	3.47776e+07	2.59368e+07	1.60697e+08
S6-V1	38	F	P	8.47397	1.8	86.4	167	54.2156	24.3699	23.1934	9.24118	5.28873	2.1726	4.69993	4.58657e+09	2.06166e+09	1.96214e+09	9.09063e+07	8.41765e+08	1.7841e+08	7.81793e+08	4.4742e+08	1.83799e+08	2.09271e+07	1.6709e+07	5.24793e+07
S6-V2	47	F	P		1.8	87	166.3	53.3618	23.3138	23.9861	5.48119	2.21879	2.08011	4.69901	4.51346e+09	1.97193e+09	2.0288e+09	2.64124e+07	7.59669e+08	3.7543e+07	4.63611e+08	1.8767e+08	1.7594e+08	4.40499e+07	2.18219e+07	8.84475e+07
S7-V1	40	M	N	8.70411	1.47	73.3	170.9	31.7472	7.29869	21.8675	21.2894	3.57662	16.8442	4.79499	2.23775e+09	5.14458e+08	1.54136e+09	5.1225e+07	9.67873e+08	2.93386e+07	1.50061e+09	2.52103e+08	1.18729e+09	7.36555e+07	7.46712e+08	5.04018e+07
S7-V2	48	M	N		1.66	80.2	169.7	30.0246	9.69795	18.1048	21.1248	3.08422	17.2378	4.97879	2.48147e+09	8.01515e+08	1.49633e+09	9.27505e+07	9.29266e+08	8.85145e+06	1.74592e+09	2.54904e+08	1.42467e+09	5.27027e+08	8.27504e+08	712335836
S8-V1	48	M	N	8.89315	2.5	98.4	186	54.2457	13.6157	26.4719	15.7842	2.52547	10.8122	6.13254	8.3166e+09	2.08747e+09	4.0585e+09	1.17904e+07	2.68732e+09	2.27367e+07	2.41993e+09	3.87189e+08	1.65765e+09	8.37037e+08	1.07132e+09	6.87364e+08
S8-V2	56	M	N		2.5	105.1	186.3	53.7462	12.3079	32.5165	18.6813	2.31648	11.9374	6.35966	8.54519e+09	1.95685e+09	5.16984e+09	5.37919e+07	5.12162e+09	1.9588e+08	2.97017e+09	3.68301e+08	1.89794e+09	1.02346e+09	8.71407e+08	1.47402e+09
S9-V1	50	F	P	12.8822	2.1	99.9	160.4	38.3075	4.67351	25.6277	23.283	1.81607	5.65777	4.95754	3.98813e+09	4.86552e+08	2.66806e+09	5.50116e+07	8.16959e+08	3.64063e+07	2.42396e+09	1.89069e+08	5.89021e+08	9.09583e+07	1.33456e+08	3.36971e+08
S9-V2	63	F	P		2	101.3	154.6	26.8359	3.32765	14.8671	6.9793	0.425737	1.12367	4.85014	2.60316e+09	3.22791e+08	1.44215e+09	3.93125e+07	1.10278e+09	7.23064e+07	6.77011e+08	4.12977e+07	1.08999e+08	1.77409e+07	4.75293e+07	7.55694e+07
S10-V1	52	M	N	10.2603	1.5	78.2	188.3	34.1669	12.9527	16.4719	8.5883	3.31165	3.78401	5.57098	2.85515e+09	1.08239e+09	1.37647e+09	6.4884e+07	3.99628e+08	1.57282e+08	7.17679e+08	2.76737e+08	3.16209e+08	4.29692e+07	1.1551e+07	2.35783e+08
S10-V2	62	M	N		1.2	78.2	187.4	17.0372	6.57636	9.16601	12.988	1.66896	10.6242	5.53602	1.13182e+09	4.36882e+08	6.08919e+08	2.27439e+07	5.31241e+08	1.63249e+07	8.62822e+08	1.10873e+08	7.05788e+08	1.87201e+08	2.35003e+08	5.99365e+08
S11-V1	53	F	P	8.26027	1.03	62.1	167.8	41.3988	16.8576	13.2849	10.8318	2.37867	4.86999	3.92004	1.67153e+09	6.80648e+08	5.36395e+08	1.25697e+07	2.27678e+08	1.6512e+07	4.37351e+08	9.60422e+07	1.96633e+08	2.78765e+07	8.0657e+07	1.12119e+08
S11-V2	61	F	P		1.3	64.3	166.5	36.913	8.44938	21.1696	8.53066	1.25145	5.17129	3.95401	1.89741e+09	4.34316e+08	1.08816e+09	6.71523e+07	6.05682e+08	1.26395e+08	4.38495e+08	6.43272e+07	2.65815e+08	3.39287e+07	1.76752e+08	1.54973e+08
S12-V1	53	F	P	11.737	1.4	76.8	158.5	50.3316	9.50763	36.5508	11.4063	4.45072	5.71111	4.14179	2.91848e+09	5.51301e+08	2.1194e+09	2.66742e+08	9.97535e+08	1.35853e+08	6.61392e+08	2.58075e+08	3.31159e+08	7.86134e+07	3.6746e+07	2.80558e+08
S12-V2	65	F	P		1.3	81.1	156.2	17.8724	3.71746	12.9039	6.874	1.0311	5.3411	4.2232	9.81223e+08	2.04094e+08	7.08443e+08	1.25465e+08	4.12799e+08	3.88159e+08	3.77393e+08	5.6609e+07	2.93235e+08	2.27952e+07	3.55469e+07	2.32998e+08
S13-V1	56	F	P	10.5616	1.7	98	171	37.4787	10.7189	21.9812	17.9029	6.06192	9.10899	5.20572	3.31676e+09	9.48592e+08	1.94528e+09	1.99978e+08	1.07968e+09	1.15821e+09	1.58435e+09	5.36463e+08	8.0612e+08	1.73134e+08	2.35588e+08	4.97855e+08
S13-V2	67	F	P		1.6	99.3	168.4	36.6896	14.9327	16.9139	17.7466	5.04003	9.24598	5.16873	3.03422e+09	1.23493e+09	1.39877e+09	3.87612e+08	7.52274e+08	8.67009e+08	1.46764e+09	4.16809e+08	7.64639e+08	4.18731e+08	2.12755e+08	4.63216e+08
S14-V1	58	M	N	8.39452	2.1	82.8	174.8	36.6266	4.87134	23.734	31.3372	2.78901	18.0816	5.22905	4.02197e+09	5.34922e+08	2.60624e+09	7.78391e+06	1.58361e+09	7.11439e+06	3.44114e+09	3.06262e+08	1.98554e+09	8.6793e+08	1.22059e+09	8.89176e+08
S14-V2	69	M	N		2.2	88.8	172.8	27.0231	4.29938	18.8081	36.8524	1.42619	33.0751	5.3557	3.18401e+09	5.06576e+08	2.21607e+09	7.39644e+08	1.96576e+09	7.43435e+07	4.34215e+09	1.68041e+08	3.89708e+09	1.18802e+09	1.2856e+08	3.05936e+09
S15-V1	59	M	N	8.69041	2.2	83.1	173.1	38.9308	9.93902	24.5303	15.6021	0.956411	12.1135	5.18209	4.43834e+09	1.13311e+09	2.7966e+09	5.82836e+07	1.80891e+09	1.14434e+07	1.77874e+09	1.09037e+08	1.38101e+09	9.02086e+08	4.99567e+08	3.3901e+08
S15-V2	68	M	N		1.7	78.4	169.6	45.7966	7.68467	18.2179	12.7048	1.51695	2.35547	4.91768	3.82862e+09	6.42443e+08	1.52303e+09	5.15643e+07	8.81761e+08	1.62328e+08	1.06213e+09	1.26818e+08	1.96919e+08	2.34999e+07	1.20978e+08	7.64069e+07
S16-V1	59	M	N	13.8082	1.1	81.8	177.2	33.422	3.10825	29.1774	24.8699	1.96472	20.9405	5.27869	1.94067e+09	1.80482e+08	1.6942e+09	4.02659e+07	1.53397e+09	2.34462e+07	1.44409e+09	1.14083e+08	1.21592e+09	9.52667e+07	4.10123e+08	1.42897e+08
S16-V2	70	M	N		1.2	82	176.9	39.8479	1.23528	34.7075	9.60142	0.794997	5.32687	5.27478	2.52226e+09	7.81902e+07	2.19689e+09	1.28901e+08	1.02676e+09	1.41746e+09	6.07744e+08	5.03212e+07	3.37177e+08	1.14996e+08	8.01111e+07	2.35425e+08
S17-V1	60	F	N	9.05205	1.36	63.8	160.9	41.3043	11.7676	25.8317	10.2382	4.66147	4.12499	3.77714	2.12177e+09	6.04491e+08	1.32695e+09	8.3175e+07	1.12439e+09	1.73258e+07	5.25929e+08	2.39456e+08	2.11897e+08	3.44566e+07	5.32079e+07	4.29171e+07
S17-V2	69	F	N		1.4	64.1	158.6	17.784	5.15736	9.74563	9.36	1.46952	5.91552	3.72436	9.27276e+08	2.6891e+08	5.08147e+08	1.90952e+08	2.45048e+08	3.18599e+08	4.8804e+08	7.66223e+07	3.08441e+08	1.34398e+08	1.20221e+08	1.94336e+08
S18-V1	66	M	N	6.99726	1.52	99.1	180.1	44.7653	9.17689	27.9783	22.2331	1.80088	18.3645	5.93746	4.04004e+09	8.28208e+08	2.52502e+09	3.52518e+08	5.00584e+08	5.5919e+07	2.00652e+09	1.62528e+08	1.65739e+09	3.03329e+07	3.34273e+08	3.13838e+09
S18-V2	75	M	N		2.3	98.9	178.9	41.9472	15.3946	23.4904	15.3418	1.22734	12.749	5.88846	5.6811e+09	2.08496e+09	3.18142e+09	2.29719e+07	2.92229e+08	1.77333e+07	2.07781e+09	1.66225e+08	1.72666e+09	3.68516e+07	1.24538e+08	5.97635e+08
S19-V1	62	M	N	9.56438	1.8	81.6	175.8	21.4182	8.43877	10.8376	40.0002	3.76002	34.3202	5.22425	2.01409e+09	7.93552e+08	1.01913e+09	9.26681e+07	9.69584e+08	2.08136e+08	3.76148e+09	3.53579e+08	3.22735e+09	4.86549e+07	1.53828e+07	8.68395e+07
S19-V2	71	M	N		1.3	75.8	175.8	20.8547	6.50457	7.79755	34.605	16.4235	10.0977	5.03755	1.36573e+09	4.25972e+08	5.10647e+08	5.91928e+08	4.80396e+08	9.17753e+08	2.26621e+09	1.07555e+09	6.61281e+08	1.00248e+08	7.35816e+06	1.71806e+08
S20-V1	63	F	N	8.50959	1.79	67.8	172.1	66.266	37.9969	13.1405	8.16291	5.01611	1.2979	4.24128	5.03084e+09	2.88469e+09	9.97616e+08	6.63548e+06	4.99119e+08	8.73435e+06	6.1972e+08	3.80818e+08	9.85355e+07	2.36684e+07	2.17739e+08	1.17673e+07
S20-V2	72	F	N		1.5	68.3	169.3	67.769	39.55	18.7042	9.87539	4.97423	2.85794	4.17066	4.23962e+09	2.47424e+09	1.17013e+09	8.92814e+06	4.44721e+08	3.77321e+07	6.17803e+08	3.11188e+08	1.78792e+08	1.45576e+08	4.20012e+08	2.93907e+08
S21-V1	64	F	P	7.45205	1.7	62	160.8	25.7209	8.81714	12.6135	11.5162	2.73394	6.29934	3.71483	1.62433e+09	5.56821e+08	7.96573e+08	747752	1.55082e+07	97590.6	7.27271e+08	1.72654e+08	3.97817e+08	2.19356e+06	8.44703e+06	1.13076e+06
S21-V2	71	F	P		1.36	62.8	158.7	26.4701	7.5175	14.1906	18.9443	2.8246	12.7003	3.68404	1.32623e+09	3.76649e+08	7.10992e+08	1.59776e+06	3.93919e+08	1.10266e+07	9.49169e+08	1.41521e+08	6.36323e+08	2.34326e+06	1.87556e+07	2.87613e+07
S22-V1	65	F	P	7.20822	1	73	169.2	41.7312	26.2072	0.375581	9.2736	4.03402	0.204019	4.32308	1.80407e+09	1.13296e+09	1.62366e+07	1.19812e+08	1.63659e+09	1.10835e+07	4.00905e+08	1.74394e+08	8.81991e+06	5.36929e+08	7.20927e+08	1.14877e+09
S22-V2	72	F	P		1.3	78.4	168.8	44.317	20.9619	7.17935	10.9088	2.85811	0.534531	4.4895	2.5865e+09	1.22341e+09	4.19013e+08	1.88243e+08	1.67855e+09	9.95961e+07	6.36676e+08	1.66809e+08	3.11971e+07	7.64691e+08	2.14073e+08	1.24864e+09
S23-V1	68	F	P	9.20274	1.65	68.9	175.5	31.5415	5.36206	22.2368	18.706	3.06778	5.59309	4.38739	2.28335e+09	3.8817e+08	1.60976e+09	3.11044e+07	1.24605e+09	2.00912e+07	1.35416e+09	2.22083e+08	4.04895e+08	2.41691e+07	1.38422e+08	3.13091e+08
S23-V2	77	F	P		2.5	70.4	172.4	23.688	6.79846	12.9573	8.2908	1.61671	4.99106	4.3368	2.56825e+09	7.37089e+08	1.40483e+09	1.58231e+08	8.01907e+08	3.02866e+07	8.98888e+08	1.75283e+08	5.41131e+08	7.53052e+07	2.33534e+08	4.09663e+08
S24-V1	69	M	P	8.60548	1.5	107.5	181.2	29.8648	9.13862	17.8323	5.68273	1.673	3.07436	6.24737	2.79864e+09	8.56385e+08	1.67107e+09	2.58886e+07	4.23936e+08	2.21591e+07	5.32532e+08	1.56777e+08	2.881e+08	6.31403e+07	2.79732e+07	4.26527e+07
S24-V2	77	M	P		1.5	96.4	178.5	26.6305	3.3874	21.347	2.25482	0.332585	1.47037	5.79393	2.31442e+09	2.94395e+08	1.85524e+09	4.0076e+07	5.99471e+08	4.26377e+07	1.95964e+08	2.89046e+07	1.27788e+08	2.73134e+07	1.31882e+07	4.69616e+07
S25-V1	73	F	N	8.72055	2.9	70.5	167.7	35.4446	7.4788	20.2778	19.9891	2.09086	10.6182	4.19491	4.31191e+09	9.09813e+08	2.46684e+09	2.58913e+08	1.65795e+09	2.30558e+08	2.43172e+09	2.54358e+08	1.29173e+09	3.57858e+08	1.93398e+08	1.08877e+09
S25-V2	82	F	N		2.5	75.6	165.9	23.8316	4.32306	14.4443	17.4818	0.821644	8.75662	4.31011	2.56792e+09	4.65821e+08	1.55642e+09	2.14835e+08	1.02885e+09	1.36566e+08	1.88371e+09	8.85344e+07	9.43551e+08	1.63351e+08	2.17143e+08	8.51137e+08
S26-V1	74	F	N	7.95342	1.9	56.8	160.9	67.9212	12.4975	49.3108	7.4475	1.23629	5.29517	3.54558	4.57558e+09	8.41907e+08	3.32187e+09	4.95156e+08	1.46514e+09	1.67044e+09	5.01709e+08	8.32836e+07	3.56715e+08	1.8809e+08	1.60469e+08	1.08066e+08
S26-V2	82	F	N		2	58.5	158.8	45.7972	14.2658	22.3444	7.19533	1.48008	4.0373	3.54449	3.24656e+09	1.0113e+09	1.58399e+09	1.98392e+07	1.16008e+09	3.24146e+07	5.10076e+08	1.04923e+08	2.86204e+08	2.37715e+07	7.28578e+07	2.18707e+08
S27-V1	82	F	P	8.19178	1.7	86.3	166	59.1023	23.5641	25.4258	12.5478	0.982496	6.73192	4.66701	4.68913e+09	1.86956e+09	2.01726e+09	1.29692e+07	9.24494e+07	5.50681e+06	9.95535e+08	7.79504e+07	5.34105e+08	8.36931e+07	3.85911e+07	2.45137e+08
S27-V2	90	F	P		1.6	85.1	166	34.489	7.68759	20.8106	16.9799	0.470344	11.3324	4.62731	2.55346e+09	5.69166e+08	1.54076e+09	6.83754e+07	1.92055e+08	3.89983e+07	1.25714e+09	3.48229e+07	8.39018e+08	9.38027e+07	4.07797e+07	1.64297e+08
S28-V1	82	M	P	8.38356	1.8	67	173	46.4537	21.0203	19.413	24.7753	5.6339	8.97857	4.66053	3.89698e+09	1.76338e+09	1.62855e+09	2.65536e+07	9.85463e+08	1.41635e+09	2.07839e+09	4.72626e+08	7.53209e+08	1.19291e+08	3.44448e+08	6.56798e+08
S28-V2	91	M	P		1.8	65.3	169	35.4362	12.0483	19.5395	21.642	4.11631	10.425	4.47706	2.8557e+09	9.70938e+08	1.57463e+09	2.10105e+07	7.10462e+08	1.4013e+09	1.74407e+09	3.31722e+08	8.40118e+08	1.20586e+08	2.61291e+08	7.20406e+08
S29-V1	82	M	P	9.96712	1.2	90.6	174	30.7571	21.1732	2.93115	9.65	0.904205	4.60787	5.45335	2.01275e+09	1.38558e+09	1.91815e+08	2.68816e+08	1.39496e+09	1.60148e+08	6.31498e+08	5.91714e+07	3.0154e+08	2.77228e+07	8.77548e+07	3.72438e+08
S29-V2	92	M	P		1	84.1	169.9	10.034	1.33452	7.15722	4.62526	0.138758	3.92222	5.11068	5.12803e+08	6.82028e+07	3.65783e+08	2.04455e+08	9.89687e+08	3.27493e+08	2.36382e+08	7.09147e+06	2.00452e+08	2.92918e+08	2.18814e+08	6.1088e+08
S30-V1	85	F	N	10.9452	1.6	62.5	149	31.4868	7.47495	18.8983	33.6535	8.07346	18.0416	3.42876	1.72737e+09	4.10077e+08	1.03677e+09	1.92465e+08	9.64221e+08	3.86704e+07	1.84623e+09	4.42912e+08	9.89766e+08	2.20699e+08	3.71609e+08	1.33876e+08
S30-V2	96	F	N		1.6	51.4	147.1	25.7816	8.4048	14.2289	35.9278	3.00357	27.5387	3.01708	1.24456e+09	4.05727e+08	6.86874e+08	2.94589e+07	6.53662e+08	1.29205e+06	1.73436e+09	1.44992e+08	1.32938e+09	1.43544e+08	4.14082e+08	1.26558e+08
For Males = 0.3669 * (Ht in M) ^ 3 + 0.03219 * Wt in kgs + 0.6041
For Females = 0.3561 * (Ht in M) ^ 3 + 0.03308 x Wt in kgs + 0.1833

## Sheet: Table S2
Table S2 Summary of ab TCR repertoire of CD4 and CD8 T cells
Subject/visit	CD4									CD8
	Cell	TCR-alpha				TCR-beta				Cell	TCR-alpha				TCR-beta
		Unique	UMI	Richness	Inverse Simpson	Unique	UMI	Richness	Inverse Simpson		Unique	UMI	Richness	Inverse Simpson	Unique	UMI	Richness	Inverse Simpson
S1-V1	3200000	15752	540421	18481	5568.87	59001	592763	73722	12245.7	2258000	25228	595493	126403	552.015	47932	438346	65965	1496.87
S1-V2	3200000	24000	470250	34237	3978.99	47058	565474	40661	12127.5	2288000	14864	426696	41447	2096.15	31988	463278	52028	5197.66
S2-V1	3880000	44218	592390	88101	10073.4	76057	540165	99433	20181.4	1023110	11531	285932	13694	700.268	21452	313760	86581	1230.7
S2-V2	3900000	32187	467036	50199	4454.81	82839	579095	112028	20519.2	1023110	12884	299518	19845	610.759	32132	180581	10476	2864.15
S3-V1	789900	10102	211543	14197	3120.13	20531	293356	57657	6291.85	274670	10220	240510	19506	2543.09	12240	100243	268290	466.853
S3-V2	789900	12925	327909	13664	2109.74	22350	219255	25328	8762.89	274670	9350	136597	12883	1470.65	15045	262055	88620	26.3724
S4-V1	496000	32998	357135	41135	570.139	51216	274735	63046	4079.72	420300	10133	268392	12306	161.784	12606	87104	21259	169.304
S4-V2	518000	7877	440504	13577	3339	14632	263848	61162	2745.7	191300	2031	112848	7160	148.351	1765	111055	5579	111.194
S5-V1	395100	13780	125776	21009	3132.69	12275	148975	19400	244.23	401800	4216	135630	26646	133.373	8786	107980	9902	820.442
S5-V2	512000	16226	260658	17113	3792.54	30125	162758	41374	580.954	259860	5220	102895	16110	983.751	15309	84014	23250	1715.68
S6-V1	760000	8171	185351	11908	852.224	9666	272845	11242	4168.12	123490	6640	160191	18489	12.3103	5386	43270	4771	99.8576
S6-V2	760000	7242	156382	8531	2618.76	14253	257999	14574	6182.42	123490	13348	110983	18636	1125.31	7235	50777	18742	75.7763
S7-V1	3832000	36497	555580	36687	3717.27	62536	531738	74271	6139.57	2794000	17261	1277641	16962	19.1585	17697	393301	20067	45.7639
S7-V2	2480000	27500	290223	38484	636.537	45316	428053	53622	90.5458	3378000	21005	1285661	24538	10.7723	35621	1197190	38320	44.8576
S8-V1	4100000	23540	641553	51226	475.099	88466	792148	255583	16380	2710000	11486	622632	31919	297.386	18681	628163	26852	41.2557
S8-V2	3900000	23104	526448	37093	8084.9	86932	736407	101505	26002.4	2943000	12671	629737	15508	63.4523	12444	482515	16957	38.0161
S9-V1	2798328	26192	289880	29591	1531.2	46159	481303	51811	11920.1	775000	5270	330600	26465	69.3761	5539	192707	14904	377.07
S9-V2	1422000	3879	221089	14216	294.927	10587	231327	11896	244.562	441000	2220	233139	5467	65.0816	3118	247655	7481	390.274
S10-V1	2407000	37582	503281	69575	953.067	57154	287915	95440	615.229	961000	9254	213067	17368	16.1995	26941	1638821	39936	4.86142
S10-V2	2206000	23168	281861	24978	3225.48	34335	354358	58674	2870.02	1508544	5246	285613	13130	15.8146	4741	144389	31668	25.3388
S11-V1	1299000	20631	417420	39543	3298.11	29899	292255	41053	8236.77	276000	5870	51492	121020	105.179	7459	58387	2212	48.9757
S11-V2	1301000	12176	268731	13797	4668.89	24587	276798	47966	7092.9	276000	2667	83958	17130	162.959	7787	172347	18089	132.56
S12-V1	1502000	23808	330401	24348	9059.85	35574	378825	38237	11544.6	639800	5707	159359	17764	164.608	5811	189154	6258	33.0274
S12-V2	675648	10738	96991	33541	3480.71	16905	179112	29744	4930.71	256796	1378	62489	11056	88.578	2733	52565	15310	184.535
S13-V1	2560000	21277	520759	44390	6006.69	73683	499790	121107	641.047	1299057	9881	295773	2891	113.227	19297	287092	39154	217.441
S13-V2	3200000	32209	514280	46108	5571.19	103710	382780	214831	393.641	2780000	13136	279064	17710	704.303	33284	244264	26403	2817.38
S14-V1	3348000	44021	687212	59919	207.282	77700	684658	93361	1387.49	2470000	6960	707365	11673	6.01473	9099	259866	28594	69.448
S14-V2	2767000	20346	272360	58208	26.7819	34028	337446	43218	56.9529	2545000	3762	401999	17766	7.70572	6856	610307	20666	19.937
S15-V1	2518500	32137	1140957	40286	1892.56	46454	327607	106033	1027.54	517780	2605	132340	11103	89.2655	2715	96612	6943	166.613
S15-V2	3090000	25979	575105	73067	216.316	44775	360613	80891	26.2558	1575670	5112	204218	14777	23.1801	16831	559525	55924	17.028
S16-V1	558559	12030	193325	54288	2193.3	12507	455642	14828	622.271	358287	2046	63820	8612	102.378	13678	117107	26646	1217.95
S16-V2	161180	13363	126113	26265	2155.66	1997	111489	4428	107.743	41290	912	9954	1762	9.88358	1410	36249	13561	609.123
S17-V1	3500000	41593	574677	51514	920.794	91610	914313	109950	2955.77	1365000	22990	614592	35779	24.9439	51838	140294	11711	301.942
S17-V2	4200000	8557	801362	13977	32.9613	28110	933950	38569	68.6173	1924000	8652	433846	38486	31.7732	13426	530218	13550	36.2446
S18-V1	4400000	49597	541677	54385	2109.12	106517	947551	133024	2349.7	1986000	9075	382062	22053	28.61	22754	546644	82579	51.2833
S18-V2	3000000	35671	499458	33633	2324.9	70534	514874	81850	2213.57	907000	4145	125946	17695	83.7963	12874	218163	2984	75.6248
S19-V1	1896000	28061	568468	36952	513.707	27427	636156	41744	8157.47	1954000	6488	351306	21302	51.4287	9680	992546	23448	23.9985
S19-V2	1996000	19239	404551	23892	1999.97	40100	489765	48543	2610.97	2354000	15754	561592	22261	192.655	10166	525292	11283	97.1303
S20-V1	3609000	30021	564742	41004	538.998	43438	563707	53303	33.4226	617990	3480	221633	6273	10.0389	24919	761574	65174	5.16902
S20-V2	3500000	9180	556676	36082	57.4033	8885	367737	14748	37.1387	631000	15859	282826	17357	155.034	7231	288015	18733	35.4828
S21-V1	991100	14393	253018	18884	903.107	24469	1047608	81822	83.5474	584000	5537	159261	61595	197.365	8924	135047	7383	159.959
S21-V2	991100	17968	217642	18922	2992.97	25731	169606	33471	983.907	584000	4927	115829	118156	169.923	6555	193853	22681	66.3454
S22-V1	2615484	93950	747997	107096	20741.6	85333	306338	147943	28837.9	533000	8046	133670	14373	148.656	16821	121081	3166	228.528
S22-V2	3332255	47841	521623	102036	4188.21	83266	438994	111375	23741.5	407923	8667	116952	18690	80.8472	8129	101314	6243	45.5348
S23-V1	1585239	14846	923356	24134	2.80161	32261	427449	43483	400.196	537663	5476	108408	12290	5.5117	18288	141529	2285	132.854
S23-V2	4000000	27142	632537	28364	6672.55	80353	963155	128993	1304.51	2340000	14103	366944	35005	29.2274	24698	675030	23159	23.2256
S24-V1	1060000	16316	258533	26538	3453.58	15912	169790	28980	2701.03	107000	2134	53167	6173	358.026	2858	103959	9046	251.834
S24-V2	1060000	21519	486717	38541	1291.59	11093	162904	19249	2466.87	90000	1579	40147	2681	253.713	1087	42913	1221	229.327
S25-V1	1830000	20751	330223	37645	1998.75	32862	332154	127763	373.64	599000	2639	75734	122132	2.2256	3994	126006	11184	12.8703
S25-V2	1830000	20685	328886	29752	2259.74	45383	204992	98714	3525.77	597000	7936	156347	8768	15.9204	4412	124181	39416	16.6597
S26-V1	2641510	34867	274544	54895	787.045	47821	311548	83582	20.0431	322630	7927	70448	42703	42.8105	5063	212815	23613	20.0087
S26-V2	3700000	12236	964972	19837	36.4816	17650	778301	19624	48.8378	730000	3567	236033	43745	85.2206	17910	295901	22306	107.678
S27-V1	782410	4079	154077	12015	755.391	24361	199542	34770	3877.69	105530	8751	174675	44891	41.2256	1676	32194	18826	4.24819
S27-V2	782410	5227	128407	7522	2487.65	23026	315454	23688	5309.76	105530	791	23157	10626	45.9282	2144	138510	9963	25.9153
S28-V1	2820000	28815	1457059	32958	1118.62	69101	925823	99811	4328.99	1131000	6820	168432	23068	23.4299	9664	273228	11750	93.0713
S28-V2	2820000	38555	489171	41068	934.138	75012	638005	100610	1273.13	1131000	10413	226724	22379	39.5694	12624	137275	18415	24.977
S29-V1	489210	5441	87714	11808	872.846	10514	126285	17809	386.183	101671	1557	43749	12955	24.3939	1124	27811	4365	20.0754
S29-V2	475870	5160	213562	5210	1485.28	9788	203456	14652	1590.79	101671	2587	54204	13350	8.05004	1879	72573	2684	12.2872
S30-V1	182000	6044	170023	25819	738.158	3957	107118	8074	282.778	230080	430	80730	1566	5.83018	813	40894	10218	5.25254
S30-V2	1325000	13515	321922	50685	46.7125	13730	234546	18147	31.5131	1407000	1128	356044	2324	4.72851	1248	272067	1682	3.43462

## Sheet: Table S3
Table S3 Summary of ab TCR repertoire of naïve and memory CD4 and CD8 T cells
Subject/visit	Naive CD4									Memory CD4									Naïve CD8									Memory CD8
	Cell	TCR-alpha				TCR-beta				Cell	TCR-alpha				TCR-beta				Cell	TCR-alpha				TCR-beta				Cell	TCR-alpha				TCR-beta
		Unique	UMI	Richness	Inverse Simpson	Unique	UMI	Richness	Inverse Simpson		Unique	UMI	Richness	Inverse Simpson	Unique	UMI	Richness	Inverse Simpson		Unique	UMI	Richness	Inverse Simpson	Unique	UMI	Richness	Inverse Simpson		Unique	UMI	Richness	Inverse Simpson	Unique	UMI	Richness	Inverse Simpson
S1-V1	2200000	7923	337982	10376	3648.18	34374	166626	64641	16831.8	1000000	8051	202439	9754	1985.27	24799	426137	41870	6726.99	1970000	18030	357117	43402	3476.03	34639	195947	148814	4916.92	288000	7562	238376	25839	102.658	13562	242399	17708	522.864
S1-V2	2200000	15526	398603	7281	3240.96	23707	463077	19056	8781.1	1000000	8846	71647	26964	814.745	23476	102397	30997	5543.41	2000000	12638	362444	16544	2420.6	24288	386733	40368	7434.2	288000	2365	64252	2853	166.254	7851	76545	20274	331.403
S2-V1	2700000	32114	446662	41312	7286.19	48246	187380	79739	23169.1	1180000	13159	145728	21848	3154.96	28070	352785	29258	9729.32	853000	9653	163819	14024	2612.9	18148	260967	19303	8099.28	170110	2001	122113	2821	176.697	3411	52793	3772	39.7487
S2-V2	2720000	16964	324411	19380	3777.66	49639	265367	101410	15867.6	1180000	15886	142625	17683	981.623	33567	313728	37510	8355.64	853000	11370	247113	14575	780.782	30512	145494	28981	5737.25	170110	1649	52405	2431	96.783	1795	35087	2035	258.246
S3-V1	226000	2985	128484	5293	1320.23	10401	38445	30918	1871.72	563900	7206	83059	8045	3987.49	10154	254911	10362	5047.48	160000	8757	214082	9999	3607.28	11255	97088	36975	440.233	114670	1558	26428	4811	70.9665	1066	3155	5017	206.143
S3-V2	226000	4034	179842	7460	725.729	5521	87012	6834	2208.91	563900	9002	148067	9639	3562.21	16860	132243	20863	8569.32	160000	8386	106908	10792	2398.76	12875	204784	21265	16.2104	114670	1057	29689	2966	136.834	2286	57271	5073	229.161
S4-V1	260000	12093	203428	13401	195.51	21522	96861	32760	3216.3	236000	21684	153707	29123	2187.13	30053	177874	36333	2073.05	83300	1675	62464	4962	38.5561	1377	55668	6306	69.6108	337000	8618	205928	9016	129.818	11266	31436	17947	5318.86
S4-V2	282000	1747	104767	4459	823.883	11111	128316	24010	2609.49	236000	6156	335737	6483	2526.16	3533	135532	10202	965.894	63300	1767	92053	4775	151.484	1550	83127	2340	405.009	128000	285	20795	2752	15.0122	227	27928	975	8.356
S5-V1	104000	9524	43151	14546	4884.92	10118	92295	15403	95.8027	291100	4390	82625	5024	1473.25	4986	56680	5290	2610.6	280000	3446	87813	11368	124.037	8155	84997	9185	1453.65	121800	826	47817	2904	32.2556	681	22983	717	68.1866
S5-V2	159000	11034	162402	11664	2082.34	8466	49149	18311	696.893	353000	5344	98256	6349	1877.59	21708	113609	29068	306.503	149000	3594	71915	8323	968.38	5976	39134	9642	2343.73	110860	1669	30980	3930	183.225	9344	44880	12975	582.187
S6-V1	450000	2970	139955	6474	538.642	4531	150764	7594	2014.28	310000	5243	45396	6930	526.347	5176	122081	5325	2310.44	85000	2837	31683	5006	323.97	2697	23961	10345	1427.53	38490	3859	128508	6431	7.93676	2739	19309	21637	20.464
S6-V2	450000	5638	107064	5158	1703.62	9412	130172	15655	3698.7	310000	1633	49318	2826	946.76	4870	127827	5107	2670.5	85000	3021	50452	4444	1042.91	5949	24786	10059	1891.53	38490	10422	60531	12757	448.33	1343	25991	2419	21.0562
S7-V1	1182000	13459	108413	18239	4780.28	24054	231135	27962	12234.5	2650000	24297	447167	24618	2587.88	39255	300603	51088	2281.43	794000	11346	372360	10990	388.165	8092	131703	13999	106.303	2000000	6390	905281	6398	10.3023	9864	261598	11287	23.9183
S7-V2	980000	10308	106584	14155	5523.31	27559	169625	26884	12697.3	1500000	17709	183639	20611	260.546	17850	258428	20991	33.0421	978000	12696	71288	26951	2964.92	19414	390902	16549	10881.3	2400000	8638	1214373	9746	9.61462	16351	806288	28942	20.5022
S8-V1	2000000	14907	298424	29478	108.88	72806	303729	123367	13036.1	2100000	8996	343129	30582	2692.26	15841	488419	15713	7659.71	610000	4642	341817	7058	658.997	15001	146475	22839	964.739	2100000	7026	280815	16387	82.1187	3877	481688	5207	25.0398
S8-V2	1900000	12016	212672	25601	5226.45	60445	286427	75961	33131.6	2000000	11500	313776	19163	4011.86	27066	449980	25858	11380.4	683000	4985	118587	10463	210.886	7898	130152	21238	534.509	2260000	7903	511150	6608	45.3542	4775	352363	5563	21.7356
S9-V1	1784000	18312	170849	21144	1056.03	36471	305682	41683	10224.4	1014328	8557	119031	8412	1436.74	10317	175621	8973	4114.72	537000	1643	125560	3306	38.8807	4453	95015	5477	152.778	238000	3664	205040	15099	36.0746	1142	97692	2642	252.995
S9-V2	1290000	2579	196889	8796	242.213	7985	214898	8738	211.953	132000	1333	24200	1467	602.455	2662	16429	4298	1207.74	279000	784	93523	973	70.4317	2364	121460	3409	194.146	162000	1460	139616	1926	27.5075	789	126195	849	208.834
S10-V1	907000	18139	162501	43675	4191.04	23903	131340	94914	6220.01	1500000	20398	340780	18202	451.99	33512	156575	44827	186.334	233000	3729	32414	12720	20.1101	11056	84545	19360	261.616	728000	5690	180653	10201	15.3683	16154	1554276	26598	4.41426
S10-V2	806000	12240	138839	13398	6295.49	20835	209813	42493	6918.93	1400000	11392	143022	12470	977.065	13663	144545	14824	574.319	208544	3874	97023	6000	435.04	2642	4326	13435	1316.79	1300000	1463	188590	2851	7.08902	2158	140063	3610	23.8702
S11-V1	758000	11837	99601	24529	3446.69	18259	153318	19112	8369.83	541000	9108	317819	14937	2096.33	11715	138937	27200	2595.28	99000	5248	18646	17854	232.036	6697	17690	31396	326.429	177000	736	32846	2224	58.6068	869	40697	1301	26.5776
S11-V2	760000	5176	139458	5887	2062.02	13672	154756	26743	4593.66	541000	7129	129273	8741	2906.09	11075	122042	25556	2725.94	99000	2081	45409	2150	137.044	7002	124517	7142	130.473	177000	722	38549	2275	108.133	938	47830	1349	72.4887
S12-V1	502000	7923	88442	8709	4260.04	18754	209397	17275	7882.81	1000000	16311	241959	15098	5921.65	17030	169428	18641	4506.02	233400	3639	66368	6613	953.564	2913	56499	3594	108.861	406400	2169	92991	1679	61.0568	2966	132655	2501	19.819
S12-V2	130000	2450	25059	8554	1016.6	4257	75871	6967	1737.97	545648	8350	71932	39689	2510.55	12676	103241	16243	3378.74	29700	895	35890	2402	54.5857	615	33395	1458	145.181	227096	496	26599	1281	36.7303	2127	19170	14891	57.0819
S13-V1	1180000	13511	273322	28245	4320.6	56981	144729	108734	15170.5	1380000	8085	247437	13594	2290.04	17094	355061	23135	325.162	438000	7357	186443	20603	107.948	15608	201054	29046	333.302	861057	2938	109330	5326	63.9721	4243	86038	9112	50.0502
S13-V2	1500000	13347	194140	13257	5846.22	70465	192994	132819	26243.7	1700000	19521	320140	44997	2573.29	33671	189786	82327	102.653	580000	12113	220200	19963	1875.6	32609	209308	51594	7048.34	2200000	1175	58864	4777	49.0908	799	34956	3089	87.5182
S14-V1	1248000	13802	416943	13972	94.3206	34440	499198	43168	833.968	2100000	31168	270269	39343	185.642	43572	185460	63957	1226.74	270000	3288	81652	8519	13.3155	5451	27225	33793	233.237	2200000	3870	625713	4135	5.47871	3836	232641	5815	58.966
S14-V2	767000	12250	143395	24899	184.661	22820	140205	20744	89.9175	2000000	8682	128965	36551	9.02472	12048	197241	14365	30.6488	345000	1804	42619	5809	2.95539	4320	74130	11640	87.2082	2200000	2102	359380	10071	8.65669	2702	536177	8453	16.0938
S15-V1	1278500	23441	893015	23351	3413.18	35905	237471	94017	3457.48	1240000	9218	247942	78101	246.346	10717	90136	77261	132.477	102400	1664	62435	4366	158.535	2012	64177	2684	423.427	415380	993	69905	5499	31.5397	777	32435	1980	27.7403
S15-V2	2070000	16559	388106	27817	2339.8	37104	115653	63801	7396.89	1020000	9982	186999	33343	27.3147	7879	244960	20567	12.4037	115670	3120	87385	3704	6.44379	5250	20907	22521	1120.27	1460000	2108	116833	5951	22.4819	11719	538618	20517	15.8056
S16-V1	65400	3551	15635	14688	300.125	5791	300988	9735	285.389	493159	8560	177690	5789	1949.26	6831	154654	6804	2348.35	31566	1143	37324	3262	92.3975	4703	86290	5104	680.153	326721	945	26496	5851	48.2842	9004	30817	11766	4889.42
S16-V2	24634	12358	112889	14329	2413.16	1221	27334	1880	205.619	136546	1052	13224	2781	86.5403	777	84155	2400	63.3846	6148	848	5623	1388	18.3324	1407	36244	1268	608.977
S17-V1	1500000	22119	207506	25792	8266.69	61043	548885	52952	25110.7	2000000	20581	367171	22468	392.069	31049	365428	34161	527.462	565000	18162	130256	50898	180.374	36612	97634	74656	252.154	800000	5230	484336	4863	17.0386	15540	42660	45210	260.633
S17-V2	2300000	5449	450621	7676	27.4447	10836	339988	16052	49.9581	1900000	3340	350741	4409	39.1099	18052	593962	21904	62.9379	978000	5473	238326	8545	19.8154	7788	153736	9183	19.0992	946000	3362	195520	6731	60.2427	6075	376482	6217	50.1409
S18-V1	1000000	21482	100437	27191	4805.49	53479	347469	51021	18394.7	3400000	29577	441240	32656	1436.31	53594	600082	60212	959.808	186000	5232	55930	11244	1068.73	5928	116267	11176	649.606	1800000	4058	326132	8465	21.1325	16987	430377	22247	32.9298
S18-V2	1000000	13086	278074	17057	4813.11	33492	190576	38962	14475.5	2000000	23319	221384	27758	541.012	37292	324298	36603	898.966	80000	2405	26541	13170	559.752	3325	112561	4279	225.28	827000	1814	99405	3774	54.1152	9647	105602	11814	25.202
S19-V1	746000	5868	365707	5298	3247.47	12424	563079	13370	8680.49	1150000	22593	202761	36431	73.5882	15117	73077	24261	498.597	329000	5082	125706	12536	353.822	8687	460352	14871	70.6441	1625000	1640	225600	4505	24.144	1246	532194	1357	7.54501
S19-V2	746000	6817	228193	10142	958.539	16406	90120	18344	800.072	1250000	12776	176358	21117	1603.35	24077	399645	29212	2261.6	729000	6262	337089	9387	209.731	7553	263455	8693	278.63	1625000	9917	224503	12185	112.18	3027	261837	3552	37.7935
S20-V1	2360000	8553	402537	17993	3080.61	15218	277670	16098	5224.88	1249000	22070	162205	29049	58.2678	28652	286037	37435	9.01021	266800	1463	33359	7953	3.10095	4143	484505	9165	2.34804	351190	2146	188274	2356	8.10218	20989	277069	21465	64.8198
S20-V2	2200000	4472	235022	21737	44.7826	3935	280601	11322	35.7056	1300000	4888	321654	10574	62.0624	5153	87136	9916	40.7481	468000	1529	89941	5309	17.9076	3555	236217	6529	25.6587	163000	14393	192885	15795	580.586	3706	51798	7909	100.881
S21-V1	64100	3020	29256	6814	801.473	3659	34696	4846	2204.33	927000	11471	223762	15714	717.713	20841	1012912	39519	78.1087	220000	4676	94325	6646	492.308	7337	61776	14940	577.166	364000	950	64936	1007	44.9493	1675	73271	2426	56.3817
S21-V2	64100	3435	53538	16347	1074.34	3990	42067	4357	2540.07	927000	14678	164104	16383	2055.47	21776	127539	35461	575.457	220000	3422	79283	3363	128.246	4582	29370	16682	203.221	364000	1648	36546	3530	88.8155	2149	164483	2758	49.5684
S22-V1	2000000	89919	686248	104046	19156.8	77637	237649	182253	27346.5	615484	5635	61749	6760	2879.64	8569	68689	9041	4448.41	469000	6855	99694	11478	220.546	13681	107007	16977	184.794	64000	1519	33976	1833	41.5691	3346	14074	5153	407.3
S22-V2	2500000	40899	374042	74889	2452.1	74297	287015	105553	23600.5	832255	7859	147581	7964	2934.46	9448	151979	12288	5121.13	341000	8080	81203	10548	213.355	6993	90286	11451	38.62	66923	777	35749	1002	13.4897	1336	11028	2518	52.0233
S23-V1	737300	4959	768014	7590	1.93835	20451	183568	17470	4771.3	847939	10024	155342	20437	1442.24	12033	243881	47210	132.385	269000	2267	62842	28550	1.90054	13559	90469	31392	332.302	268663	3259	45566	14169	38.4984	4763	51060	79995	22.6463
S23-V2	2000000	11536	361187	7772	2811.09	38336	642737	40033	609.338	2000000	16075	271350	16886	5763.85	42663	320418	97892	6601.44	1170000	10938	158805	18976	1595.75	20144	193985	26678	393.475	1170000	3367	208139	4859	9.80353	4766	481045	4946	12.2178
S24-V1	190000	7323	36866	45607	428.468	1012	28852	1165	130.288	870000	9173	221667	10211	3042.59	14908	140938	20265	4640.65	34000	1116	35718	4306	194.509	1462	88320	4532	190.818	73000	1045	17449	973	240.914	1453	15639	2795	206.638
S24-V2	190000	2956	261059	5818	403.627	1872	75130	2215	663.226	870000	18695	225658	35165	3821.19	9238	87774	12135	3448.9	17000	888	15362	1904	79.1504	421	25926	1152	116.327	73000	706	24785	752	185.023	676	16987	686	141.751
S25-V1	570000	6298	89018	8622	2063.68	7301	204636	6965	4934.96	1260000	14771	241205	20755	1185.41	25664	127518	67574	56.8031	102000	2142	12192	4465	450.338	2722	9568	8072	196.972	497000	565	63542	1087	1.58049	1376	116438	1985	11.0867
S25-V2	570000	5140	145925	15103	2456.69	11835	98790	21169	5613.89	1260000	15839	182961	34069	897.744	33796	106202	52009	1130.17	100000	7064	60893	6162	1768.24	3181	16979	6188	117.829	497000	971	95454	1517	5.97184	1342	107202	1283	12.704
S26-V1	612080	13293	155642	28411	2446.8	19427	38902	68977	9542.27	2029430	22861	118902	38880	190.405	28699	272646	33231	15.3965	57000	2220	19257	6615	478.884	4522	133730	11262	147.099	265630	5772	51191	41375	24.4491	691	79085	31176	4.37936
S26-V2	1900000	9615	599164	9533	26.5236	12327	540486	10318	39.735	1800000	3024	365808	4961	65.5791	5988	237815	6666	75.8436	230000	3007	109926	6968	94.7572	12061	144895	13411	179.877	500000	590	126107	827	52.4169	6003	151006	758	68.1158
S27-V1	400000	1671	89851	4142	301.656	14108	107802	18849	1547.7	382410	2425	64226	5250	885.706	10322	91740	15025	3179.08	12000	487	84393	1742	10.2429	858	22711	9370	2.15111	93530	8287	90282	13999	182.216	832	9483	2436	22.5448
S27-V2	400000	2649	62259	4235	1338.6	12669	76843	14651	5240.24	382410	2608	66148	4789	1186.65	10507	238611	11006	3259.51	12000	361	5934	1477	9.88823	896	20456	1273	210.191	93530	439	17223	1116	47.2835	1265	118054	2554	19.0024
S28-V1	1300000	18303	247870	18588	6316.3	52463	333502	58666	11131.4	1520000	11170	1209189	11230	806.756	17239	592321	16965	2138.19	350000	3858	29309	9787	251.022	6508	151234	6293	233.384	781000	3190	139123	7566	17.0551	3406	121994	5229	33.3469
S28-V2	1300000	25160	240304	29334	966.981	51712	214756	71478	4967.25	1520000	14553	248867	21508	550.319	24387	423249	26244	714.106	350000	7619	80674	26329	42.5359	10640	64618	14992	36.835	781000	3151	146050	7313	32.0448	2446	72657	3047	15.6215
S29-V1	64000	2411	17394	8460	488.351	5158	32628	14389	1600.78	425210	3057	70320	4187	604.208	5390	93657	5526	216.03	6661	1038	9651	8827	30.4998	500	10471	4855	27.8088	95010	571	34098	1054	18.8339	668	17340	1436	10.591
S29-V2	64000	1891	36602	4513	513.564	3781	18723	9256	65.2237	411870	3304	176960	3889	1117.18	6040	184733	6176	1653.55	6661	1722	18324	4880	64.5563	1339	36597	1427	164.633	95010	895	35880	1256	3.58958	576	35976	1685	3.12415
S30-V1	39000	4793	49645	14628	619.562	2393	72130	11573	497.565	143000	1297	120378	1265	443.495	1612	34988	1801	45.1157	34080	271	23975	1258	7.61755	182	11144	1367	5.5359	196000	179	56755	254	4.82659	657	29750	1182	5.10687
S30-V2	15000	3432	24407	8145	166.645	3760	17440	9753	203.146	1310000	10209	297515	22978	40.5545	10000	217106	20232	27.1337	27000	497	81846	1581	5.72162	249	47434	691	3.41172	1380000	660	274198	816	4.44437	1039	224633	1132	3.43018

## Sheet: Table S4
Table S4 Overlap of TCR sequences between two visits
Subject	CD4				CD4 naïve				CD4 memory				CD8				CD8 naive				CD8 memory
	TCR-alpha		TCR-beta		TCR-alpha		TCR-beta		TCR-alpha		TCR-beta		TCR-alpha		TCR-beta		TCR-alpha		TCR-beta		TCR-alpha		TCR-beta
	Unique	Total	Unique	Total	Unique	Total	Unique	Total	Unique	Total	Unique	Total	Unique	Total	Unique	Total	Unique	Total	Unique	Total	Unique	Total	Unique	Total
S1	1.74903	3.9074	1.95019	7.23772	0.638032	1.36169	0.0341968	0.112593	2.42022	6.52204	4.24296	15.3192	2.03584	16.0866	0.94544	13.3095	0.801866	3.21946	0.251825	2.36236	4.87554	42.6064	2.77091	32.3239
S2	3.73486	9.22113	2.93087	15.7827	1.39653	3.66178	0.137695	0.278743	6.4134	18.9407	7.48809	25.9849	2.54819	18.3515	0.966184	12.0662	1.36709	6.49158	0.25122	2.03341	8.39499	42.3945	7.47569	55.6497
S3	2.89175	5.23531	2.86355	12.0998	0.254489	0.418388	0.0250878	0.180141	3.78167	9.58006	4.57745	15.9105	1.65453	6.81425	1.29579	27.9582	0.843979	2.11813	0.321835	17.6754	6.07735	21.4498	8.20824	38.4272
S4	0.622106	2.59127	0.97817	10.294	0.369187	1.28717	0.223153	3.22413	0.458973	1.65882	1.51284	13.9002	1.25448	27.1333	0.578276	16.4101	0.929692	4.68622	0.752651	5.328	0.963989	34.1761	0.382808	37.8782
S5	1.62515	4.99128	0.958504	11.0707	0.659446	1.81754	0.187456	2.72546	3.05088	7.18207	1.19422	4.69496	2.45349	29.635	0.481781	7.69399	1.69628	22.7675	0.566089	5.49339	3.40771	27.0569	0.00987654	0.00884134
S6	0.914713	2.80072	1.3789	4.646	0.425679	0.984944	0.049918	0.140245	0.868307	3.8347	2.93341	8.77123	1.10037	30.3798	2.5767	31.8309	0.880162	7.35862	0.264824	1.41547	1.05666	39.7315	7.4961	63.5055
S7	7.28148	31.007	4.35136	24.9451	1.06286	3.16702	0.0713831	0.365805	10.0706	38.4438	8.25981	41.2852	4.73724	75.7781	2.90263	55.1886	1.10814	10.5518	0.184917	3.44581	9.76741	88.3883	5.79259	79.1021
S8	4.40426	22.4253	2.04493	17.1577	1.69024	15.0862	0.167989	0.635934	7.07499	22.4105	8.01693	26.9881	3.7961	45.2114	4.5441	64.4976	0.899876	10.9248	0.427761	10.8742	5.40669	63.4563	16.8697	81.6232
S9	0.786225	9.55733	0.784293	6.5386	0.360554	7.07977	0.338764	5.0292	1.01395	5.50579	1.49973	4.85082	3.06122	36.4718	1.40285	9.08571	0.691057	10.3084	1.39967	11.4189	3.94328	49.2007	0.825168	4.30396
S10	5.44662	20.7447	4.53283	21.0772	1.01766	2.43844	0.153771	0.462256	9.00454	29.4984	8.78467	43.4657	3.29686	71.3594	1.45181	85.3772	0.641026	17.0763	0.255325	13.5297	5.96714	89.1703	2.37476	88.7659
S11	4.08307	16.1292	3.84572	14.9128	0.51451	1.9422	0.13022	0.4434	7.21795	21.9823	9.22544	30.8446	4.045	52.3226	2.30595	46.7699	2.33393	34.0567	1.11372	30.9647	14.9399	63.7972	13.2029	67.5353
S12	2.58081	8.86727	3.08738	8.9718	0.401261	0.882812	0.0692701	0.160901	3.12298	10.6677	5.31934	16.7173	1.79241	20.6876	1.26434	25.4254	0.469283	2.71568	0.112328	6.34414	3.53747	27.0574	1.97628	34.7953
S13	5.10952	19.1772	1.74971	8.77211	2.92964	7.39333	0.220153	1.50923	6.26635	26.3823	5.34887	11.9848	2.31345	30.188	0.911843	24.6443	1.42163	16.6033	0.490815	11.2679	6.44512	58.1977	4.99185	60.6989
S14	4.21179	30.5595	3.44308	22.1257	0.775751	18.3555	0.267742	8.11444	4.62157	40.102	5.42332	39.43	5.7344	84.2676	4.0056	72.1461	2.81244	58.7933	1.74238	32.1809	8.42087	86.8647	7.70911	69.5853
S15	2.56911	13.4211	1.69115	26.1987	1.69416	4.96347	0.7811	4.00992	2.79274	33.1597	5.01037	48.5535	4.70001	65.9004	1.60049	76.2307	1.21951	22.1886	0.925287	14.6502	4.99838	72.7244	1.97448	84.0211
S16	0.917218	3.34901	0.460544	2.78772	0.316613	0.926675	0.284576	0.116349	0.725295	2.28218	0.563122	5.33648	1.20684	7.79814	0.132039	1.04137	1.059	3.12944	0.293926	1.11561
S17	2.52841	31.7877	1.76623	24.0682	1.17714	23.6331	0.178278	7.88875	2.07284	27.8463	2.2832	23.9429	1.17333	45.9088	0.4798	23.0454	0.549954	24.7693	0.192799	21.5646	1.89693	45.9925	0.853432	22.4637
S18	15.5916	48.5585	5.02483	25.9435	29.5141	77.5095	2.08011	5.21982	7.4471	30.2722	7.85128	37.6484	6.76916	75.1518	1.74537	54.2554	1.07246	8.95103	0.72503	13.903	14.9175	86.9917	2.13209	70.1945
S19	6.26488	18.4065	4.01649	11.9244	1.06134	3.3307	0.609862	2.04777	7.5812	35.8985	6.4214	24.0552	3.67043	47.2333	3.49273	52.0598	2.15624	22.1979	1.57143	13.1969	5.01193	66.9473	12.4402	85.3353
S20	2.00195	24.9333	1.69504	29.1018	0.880466	12.1259	0.547436	14.3805	1.72691	32.8784	1.62878	42.3688	0.62753	31.1175	0.630744	46.57	1.68261	31.6861	1.32693	60.1126	0.19484	5.73986	0.165003	7.52158
S21	6.41626	26.5281	5.56574	11.3847	1.484	2.72725	0.27326	0.527598	7.41706	30.9331	6.54657	12.0778	5.72591	38.9782	3.17597	50.6765	3.09629	19.2053	0.774998	11.8283	15.4639	69.1719	12.0217	64.9331
S22	5.90723	18.0654	6.09288	17.9132	4.98993	14.8097	5.45499	13.4133	6.79036	17.1695	8.88022	23.4162	6.11177	49.4059	4.48934	42.5859	4.13206	33.215	3.0863	40.5493	17.6823	80.4833	8.0302	36.5867
S23	3.46877	6.37081	2.391	8.03694	1.21021	2.13974	0.286455	0.755895	4.27446	15.8536	4.05925	12.7362	3.44544	52.6414	1.46519	50.0577	0.903727	26.3978	0.32218	9.88631	7.86178	73.5752	5.54107	70.0578
S24	3.51058	10.2664	8.01678	18.5369	0.334416	1.15835	0	0	4.19327	15.1907	8.9971	26.7253	10.6241	31.5987	7.26588	19.9003	5.70265	8.42991	0.527426	5.36211	16.7543	56.7126	13.4179	58.625
S25	7.69347	24.9746	3.284	9.36487	0.612175	2.04135	0.290441	1.24347	9.99024	35.8265	4.15444	18.7344	3.61678	67.0826	6.49496	85.3414	1.85306	8.1932	1.76854	24.9181	16.349	93.1784	18.5988	92.0783
S26	4.22868	41.3383	4.5785	47.5656	1.70255	29.2268	0.776148	28.2322	2.48863	37.2951	2.74636	45.7392	2.18318	35.4942	0.397494	26.7886	0.527208	13.22	0.32944	12.196	1.01215	32.539	0.622961	31.8552
S27	5.30278	12.0527	2.57235	13.1842	0.682283	2.00973	1.36832	5.34431	9.18215	22.8872	3.83742	16.8463	1.03391	16.6298	2.81911	46.9509	0.79096	10.0092	0.77135	4.96676	0.655441	13.2115	4.43902	60.2766
S28	3.67281	21.9571	3.24493	21.27	1.79581	7.19784	1.25525	5.23038	5.45469	23.8906	7.47363	27.8745	8.21389	69.8155	4.1742	56.1285	6.65633	42.011	1.8733	29.4327	10.1678	78.2834	10.7309	81.3189
S29	3.59816	13.3462	3.97592	22.3454	1.04554	4.30217	0.784314	2.32712	4.81266	14.6692	6.50839	25.8616	4.49578	67.7611	7.04078	62.3227	2.1978	35.1135	2.40832	23.8209	9.27007	78.3889	14.6953	91.4829
S30	1.39535	25.9415	1.85956	37.7497	0.528783	5.49074	0.370729	8.05739	1.35576	27.5724	1.86233	42.4036	4.83247	93.6136	4.7619	93.526	1.79028	85.9848	4.04762	93.2108	7.98526	95.542	4.87805	93.0542
Average	4.01695	17.6171	3.03785	17.1003	2.05084	8.649	0.580602	4.07258	4.78973	21.5446	5.08836	24.4823	3.60847	44.6939	2.52664	42.6628	1.74289	20.0791	0.969341	17.8349	7.35951	58.0355	6.57335	57.3796

## Sheet: Table S5
Table S5 Overlap Percentages of TCR sequences between naïve and memory CD4 and CD8 T cells
Subject	CD4 naïve-memory-V1				CD4 naïve-memory-V2				CD8 naïve-memory-V1				CD8 naïve-memory-V2
	TCR-alpha		TCR-beta		TCR-alpha		TCR-beta		TCR-alpha		TCR-beta		TCR-alpha		TCR-beta
	Unique	Total	Unique	Total	Unique	Total	Unique	Total	Unique	Total	Unique	Total	Unique	Total	Unique	Total
S1	0.609681	1.37967	0.122444	0.542038	0.645812	1.4135	0.119876	0.347496	0.782204	11.3351	0.43427	9.87416	0.623319	4.89412	0.365835	3.57043
S2	1.02191	2.69147	0.138941	0.760138	0.862248	1.86281	0.206337	1.40374	0.824569	9.52989	0.44719	2.06814	0.77115	9.45586	0.496301	7.78432
S3	0.554529	1.09718	0.0533204	0.232823	0.394867	1.18508	0.0800854	0.342524	0.765184	2.55748	0.625051	4.8991	0.893514	8.36768	0.71062	5.83923
S4	1.22207	9.36761	0.55177	6.84187	0.162317	0.290576	0.0611164	0.222098	1.30146	24.0182	0.28436	3.37872	1.0209	4.97395	0.619369	8.80555
S5	0.483951	1.49393	22.9657	48.1987	0.39783	1.12676	0.0852627	0.438688	1.20148	22.6565	0.564972	9.67772	0.509308	3.58618	0.0125243	0.0202347
S6	0.264741	1.00134	0.348789	1.21021	0.149538	0.44954	0.153129	0.499614	0.618466	31.1466	0.844192	13.8179	0.426283	3.47801	0.727023	25.6199
S7	2.09974	11.0456	1.06765	9.25362	0.687888	5.61844	0.0919379	0.916709	2.19853	57.9321	1.40376	45.6905	0.912475	70.9079	0.299368	45.166
S8	0.680495	13.1177	0.0612186	0.361549	0.863008	2.55258	0.443903	2.70027	1.07104	23.7497	0.988999	46.8164	1.24491	40.1844	1.78416	49.003
S9	1.63825	10.0259	1.25765	6.38163	0.75358	6.87823	0.516319	3.4609	0.531038	17.8947	1.01064	8.46311	0.949914	3.23798	0.988701	6.06852
S10	1.16545	7.87016	0.291978	5.9719	0.970025	4.45929	0.369014	2.99245	1.49507	74.2823	0.892363	82.0725	1.55873	50.9136	1.24585	39.4954
S11	0.747908	2.58876	0.158358	1.25917	0.600721	1.98191	0.543719	2.50038	1.87636	40.1266	1.38464	48.5108	4.95413	42.694	1.94064	41.4855
S12	0.953112	2.97608	0.462473	3.08005	0.291651	1.05989	0.123319	0.571709	1.59794	15.4801	1.12188	40.0039	0.863214	13.9801	0.325262	7.25197
S13	0.656725	1.89512	0.370191	1.28134	0.946569	2.90192	0.152638	7.51058	3.94191	43.6889	2.80709	35.7217	0.999552	11.9922	0.355351	8.2288
S14	1.05407	18.523	0.212028	7.44313	2.03138	37.0712	2.32477	31.7876	2.51366	79.6904	1.95911	62.1582	3.5479	87.8619	2.43694	81.2678
S15	0.839257	5.22798	0.243543	6.01513	1.14199	12.621	0.367322	32.7002	1.94757	30.7549	2.69778	33.6232	1.97926	35.678	0.779464	71.9105
S16	0.42584	1.20471	0.882493	9.73549	0.212766	1.68975	0.0490918	0.0107634	1.81125	20.2162	0.181805	3.23892
S17	1.21926	8.56412	0.315338	4.5328	2.38691	35.8007	2.63204	38.2877	1.20852	57.3071	0.48262	19.2225	1.92177	35.9496	3.14554	29.2178
S18	1.23685	4.48293	0.162886	1.63548	0.912409	3.40409	0.13047	2.93528	1.96602	65.7016	0.673035	53.0067	1.50482	34.8252	0.738689	29.131
S19	0.653684	9.84277	0.306362	2.3774	1.12139	7.96933	0.811808	7.78761	3.34935	59.0189	2.5714	61.9915	2.26655	37.0881	4.03492	57.2798
S20	1.15927	11.5862	0.831106	24.0898	1.64835	29.3467	2.25927	28.5318	3.55753	61.2571	0.81422	53.4001	0.24561	3.48483	0.408497	20.4239
S21	0.433047	1.41294	0.0728922	0.173729	0.407056	1.79653	0.100127	4.6891	1.56472	19.9132	0.94413	25.4741	2.72366	31.6069	2.64231	51.1006
S22	1.13597	5.09133	0.907786	4.37229	0.926824	3.00773	0.481134	2.48819	3.83819	35.8816	1.1573	20.6572	2.03966	35.6309	2.41434	30.4144
S23	0.462782	0.63854	0.578836	3.14938	0.747611	2.5227	0.562392	7.75919	0.583658	51.296	0.168058	19.3141	1.14784	37.8676	0.81685	45.7914
S24	0.565241	0.826974	0.0311003	0.38047	0.278514	2.04246	0.124766	0.394711	1.24769	4.32223	1.97232	9.74038	0.910747	3.71883	0.912409	5.24084
S25	0.825213	5.59198	0.234438	1.66971	0.727578	6.78685	0.406149	2.8684	2.57271	79.7264	2.50737	75.2813	1.11248	52.3093	2.44934	68.8898
S26	2.46194	21.0902	0.498496	34.1938	2.88972	38.5615	3.68262	38.5897	0.617665	30.7887	2.92126	39.3736	0.766493	21.4728	0.808058	25.3369
S27	0.240616	0.35956	0.203641	1.21378	0.336072	0.526451	0.563271	2.21712	0.200624	2.08502	0.799087	8.50469	1.125	17.0186	0.777321	23.355
S28	1.3124	10.4686	0.690327	6.23705	1.9543	14.7075	1.2045	12.1657	3.02681	63.5182	2.5223	44.6572	2.99189	52.4903	3.62051	61.3142
S29	0.252753	1.01466	0.282034	5.08691	0.532522	0.847061	0.292398	1.23221	3.21361	62.982	3.7931	68.3938	1.10687	14.5856	1.88383	46.7805
S30	0.668188	4.93874	1.20361	8.89486	0.574713	21.5496	0.194679	33.8484	4.40529	88.0986	3.13631	83.4499	2.38704	94.4524	3.06513	94.4282
Average	0.901498	5.91386	1.18358	6.88587	0.885205	8.40106	0.637782	9.07336	1.19269	39.5652	1.40369	34.4161	1.50017	29.8175	1.40707	34.1456
Average of two visits	0.893352	7.15746	0.91068	7.97962					1.34643	34.6914	1.40538	34.2808

## Sheet: Table S6
Table S6 Overlap of TCR sequences between CD4 and CD8 T cells
Subject	CD4 and CD8-V1*				CD4 and CD8-V2				Naive CD4 and CD8-V1				Naive CD4 and CD8-V2				Memory CD4 and CD8-V1				Memory CD4 and CD8-V2
	TCR-alpha		TCR-beta		TCR-alpha		TCR-beta		TCR-alpha		TCR-beta		TCR-alpha		TCR-beta		TCR-alpha		TCR-beta		TCR-alpha		TCR-beta
	Unique	Total	Unique	Total	Unique	Total	Unique	Total	Unique	Total	Unique	Total	Unique	Total	Unique	Total	Unique	Total	Unique	Total	Unique	Total	Unique	Total
S1	0.838619	4.66963	0.106619	1.63727	0.775662	2.87732	0.0877919	1.10056	0.634337	1.64106	0.0921526	0.400747	0.581719	1.32922	0.0393464	0.443511	0.40315	5.37414	0.0568138	1.45617	0.281591	3.24064	0.104305	3.16471
S2	0.712508	3.89367	0.0709709	0.544076	0.88267	4.75635	0.109739	1.44338	0.651255	2.19057	0.0388773	0.308913	0.78751	2.8683	0.029607	0.375066	0.159969	2.9525	0.0531483	0.39869	0.188491	3.45998	0.0972709	1.37293
S3	1.30454	4.42802	1.7227	6.43879	0.567527	2.09556	0.063745	11.733	1.58015	3.89852	0.0782689	0.085588	0.271024	0.720837	0.0215971	18.175	0.247413	3.51183	0.0531256	0.0402998	0.225115	2.22777	0.0726857	0.881729
S4	0.827061	14.3226	0.200988	3.57535	0.38895	1.20592	0.121344	4.20829	0.306858	3.72858	0.165541	2.42183	0.452105	0.692511	0.0628437	0.104993	0.543916	8.78696	0.0793136	1.58473	0.030567	0.0852658	0.0528821	0.0244708
S5	1.00016	13.0177	1.15814	15.6214	0.691338	2.8216	0.0689195	1.01024	0.664224	8.5115	1.25942	19.2772	0.354633	1.15143	0.0399122	0.0339816	0.453686	11.5691	0.193186	2.58589	0.809544	3.54004	0.0477145	1.45247
S6	0.59956	21.8083	0.376486	2.87047	0.556462	1.74294	0.124827	1.55452	0.254885	0.376374	0.0960615	0.22378	0.308149	0.625333	0.058309	0.311697	0.455383	40.9318	0.402465	5.10856	0.229245	1.13246	0.095511	0.0513594
S7	2.83222	46.4693	1.5647	26.1386	1.07839	43.9255	0.200993	38.4013	1.19791	9.44292	0.179929	4.74261	0.660831	2.09982	0.0254259	0.0895586	3.41242	57.0458	2.32534	36.0286	0.630314	47.7216	0.376038	58.0173
S8	3.31448	31.9268	0.128902	18.5577	0.858651	18.4035	0.178484	18.3948	0.707583	16.6662	0.0720032	1.75787	0.410618	3.83899	0.0872626	3.29493	1.05501	18.2271	0.134892	24.67	0.540896	20.7393	0.204975	24.2553
S9	0.947293	24.2617	0.583455	7.58594	1.6629	9.99894	0.918976	10.4722	0.260072	11.7996	0.281465	3.731	0.899333	4.86412	0.731997	7.81846	1.14516	25.0457	0.988108	10.642	0.984875	2.33188	0.8726	8.68437
S10	0.661938	23.6177	0.130759	54.6119	0.419996	19.6393	0.055723	6.7036	0.407505	7.34423	0.111117	5.118	0.439883	2.55276	0.00849437	0.0144766	0.502644	24.1034	0.119489	59.1628	0.188523	0.585021	0.0930002	2.58566
S11	0.606685	4.53753	0.153585	6.04577	0.608546	7.24548	0.288176	13.1646	0.571462	3.62292	0.115038	1.73852	0.408497	4.08564	0.153661	10.5366	0.186421	2.31617	0.102177	4.09388	0.524738	5.98491	0.313894	11.0059
S12	0.934055	5.67176	0.256779	13.8711	0.281283	2.99787	0.451616	8.03748	0.341939	1.80802	0.073614	3.3404	0.172662	0.106647	0.0406009	0.00640638	0.921198	6.12599	0.321894	21.6252	0.166168	3.94597	0.50597	13.9424
S13	0.631123	7.41747	0.0896249	7.75593	1.62378	4.98397	1.94288	14.891	0.54717	4.05338	0.0520177	6.09197	2.10782	4.89357	0.120559	1.21874	0.284596	4.25207	0.144119	4.05601	0.441377	3.21395	0.0776889	2.77741
S14	1.50085	56.3147	1.04133	31.6783	0.805081	63.224	0.433939	57.9091	1.14124	30.4536	0.56609	16.7859	0.623511	27.6646	0.260436	20.5072	0.725793	61.88	0.184586	27.4742	0.815956	74.2563	0.762389	67.1475
S15	0.609468	7.43275	0.179932	10.5368	1.38272	26.8243	0.177005	54.3814	0.215841	1.85703	0.0708364	3.52464	0.678034	10.3731	0.126597	2.55785	0.924143	19.5235	0.450411	23.8817	1.61356	47.4384	0.166566	56.6639
S16	1.64232	9.93292	2.89991	26.2204	0.587585	5.81552	3.75601	9.33274	0.319149	0.606129	2.1019	26.6875	0.508221	2.83178	4.91089	21.627	2.18377	10.6006	0.0251256	0.157437
S17	0.975887	24.6586	0.105073	4.31478	3.10893	38.5913	3.35992	39.2152	0.690641	5.56338	0.0457875	1.66677	1.99982	37.7964	3.03842	29.0334	0.507576	29.377	0.121339	6.67479	2.58505	31.9752	2.31107	37.1094
S18	2.37788	21.7272	0.135214	20.2342	0.433016	3.46384	0.0926377	6.06913	4.43686	9.89787	0.0300752	0.627943	0.360897	0.789193	0.0728548	0.431818	0.336297	17.6501	0.156792	26.5794	0.246097	2.77316	0.0464556	8.42824
S19	0.829071	19.2766	0.0319387	2.56978	2.5905	27.0097	0.552486	28.9682	0.433291	1.20652	0.0187926	0.032733	1.30185	16.9335	0.487866	18.6345	0.475126	28.782	0.0240544	0.282353	2.94001	34.9026	0.524342	27.8511
S20	0.673129	23.0524	0.346771	38.0933	1.01604	23.865	1.37948	27.7375	0.568346	3.01792	0.325733	43.8935	1.19888	30.4945	1.62526	28.2924	0.384723	43.9556	0.227327	28.4453	0.416201	5.7912	0.244853	14.7012
S21	0.576752	10.6654	0.208166	2.97027	0.5401	8.36894	0.301613	20.139	0.33475	1.0835	0.126904	0.700721	0.374802	1.56602	0.174257	0.580931	0.385432	10.6236	0.193747	2.69632	0.336377	6.86469	0.290481	23.3818
S22	0.559686	5.78314	0.126976	5.58281	0.752416	5.66872	0.200216	5.31919	0.485637	4.28505	0.0748178	3.95235	0.613232	1.83506	0.108232	5.46328	0.34478	8.73962	0.225753	0.898952	0.251256	8.74598	0.110528	1.39626
S23	0.435303	66.0104	0.145523	9.97051	1.50772	18.1369	0.163114	18.3651	0.453212	80.4831	0.122854	1.5133	1.47228	6.08894	0.22299	11.9507	0.22907	4.14219	0.0414005	3.02772	1.0229	29.3661	0.0500073	23.8973
S24	0.738105	2.92493	0.110841	0.432148	0.175983	0.70075	0.0406108	0.113207	1.24662	9.27202	0.159426	0.0588878	0.025208	0.0332826	0	0	0.171985	0.4525	0.0484614	0.380643	0.105021	0.516684	0.0498753	0.222411
S25	0.617104	18.7261	0.228163	19.0761	0.699038	19.0694	0.223219	21.8223	0.787309	2.74281	0.148471	0.734347	0.379369	1.30259	0.125603	0.950168	0.253807	21.3298	0.234115	32.6821	0.387866	29.4736	0.189426	30.2792
S26	10.2687	32.3063	0.096901	30.1779	1.70508	33.0071	1.22915	33.1062	0.46874	2.27274	0.0539173	6.49822	1.29809	32.5145	1.03224	30.6154	15.6499	54.6642	0.0433753	31.9759	1.66576	27.5149	0.982659	30.6172
S27	0.698013	10.9773	0.0646683	0.128163	0.456919	1.14737	0.244268	10.47	0.718133	14.8137	0.026448	0.0559331	0.293542	0.18037	0.205294	1.39467	0.275685	2.81733	0.0712187	0.128429	0.387597	1.335	0.117538	9.56416
S28	2.34686	13.7984	0.144727	8.47929	4.36314	32.4436	0.247516	13.9493	3.20682	8.6547	0.0943412	4.82159	2.33892	15.0608	0.226154	9.82339	0.530396	11.8595	0.119829	7.4197	2.9562	35.7462	0.206741	12.5512
S29	0.394477	3.45496	0.0933311	10.949	0.651591	8.24526	0.373356	10.1649	0.172265	0.728416	0.122613	3.91888	0.21966	0.298584	0.292113	1.15329	0.135245	1.52943	0.0650301	6.34071	0.280833	9.60252	0.342211	11.787
S30	0.212895	23.2392	0.921852	22.9988	0.47264	62.6354	0.563324	67.1337	0.0775946	17.3418	1.12972	13.3787	0.225394	0.134584	0.14771	34.9863	0.47138	25.0953	0.569676	28.0314	0.5206	61.0864	0.703019	67.0914
Average	1.39496	18.3822	0.431144	13.3334	1.0749	15.113	0.599578	16.8337	0.820835	8.69043	0.23119	5.67971	0.742796	7.43422	0.494098	7.77377	1.14775	18.5576	0.248505	12.7758	0.759005	15.8754	0.332489	17.2791
Average of two visits	1.23493	16.7476	0.515361	15.0835					0.781816	8.06232	0.362644	6.72674					0.953377	17.2165	0.290497	15.0274
* visit 1=V1 and visit 2=V2

## Sheet: Table S7
Table S7 Antibody used in the study
Antibody	Clone	Fluor	Catology	Company
CD4	OKT4	APC-CY7	317418	Biolegend
CD8a	HIT8a	PCP5.5	300924	Biolegend
CD45RA	HIT100	FITC	304106	Biolegend
CD3	OKT3	APC	317318	Biolegend
CD28	CD28.2	PE	983404	Biolegend

## Sheet: Table S8
Table S8 Olidos used in TCR library construction and sequencing
Smart cDNA synthesis	Name	sequences
5'	N12G	AAGCAGUGGTAUCAACGCAGAGUNNNNUNNNNUNNNNUCTT rGrGrG rGp*
3' (paper)	ac1R	ACACATCAGAATCCTTACTTTG
	bc1R	CAGTATCTGGAGTCATTGA
PCR
1st round
5'	M1SS	AAGCAGTGGTATCAACGCA
3' (paper)	ac2R	TACACGGCAGGGTCAGGGT
	bc2R	TGCTTCTGATGGCTCAAACAC
2nd round
5' primer	P7M1S-n	CGTGTGCTCTTCCGATC(N)1–2(XXXXXXXX)CAGTGGTATCAACGCAGAG**
3' primer	P5TA	CTCTTCCGATCTGGGTCAGGGTTCTGGATAT
	P5TB(new)	CGCTCTTCCGATCTACACSTTKTTCAGGTCCTC
3rd round
5' primer	P7	CAAGCAGAAGACGGCATACGAGATGTGACTGGAGTTCAGACGTGTGCTCTTCCGATC
3' primer	P5axn	AATGATACGGCGACCACCGAGATCTACACTCTCTTCCGATCTGGGTCAG
	P5bxn	AATGATACGGCGACCACCGAGATCTACACTCGCTCTTCCGATCTACAC
Sequencing
3' Sequcinging TRA	read 1	CTCTTCCGATCTGGGTCAGGGTTCTGGATAT
3' Sequcinging TRB1		CGCTCTTCCGATCTACACCTTGTTCAGGTCCTC
3' Sequcinging TRB2		CGCTCTTCCGATCTACACGTTtTTCAGGTCCTC
5' Sequencing	Read2	GTGACTGGAGTTCAGACGTGTGCTCTTCCGATC
* N=A, C, G, T, rG=riboguanine, p=phosphorylated at 3'.
** 8 bp sample barcode index
